# Supplementary material for: Quality of Life, Social Networking, and Mental Health: Generational Differentiation and Uniqueness in the Context of South Korea
Source: J Clin Med. 2025 Sep 24;14(19):6739. doi: 10.3390/jcm14196739 (PMC12524798; doi:10.3390/jcm14196739)
Supplement: Supplementary file 1 [file jcm-14-06739-s001.zip]

Archive with 1 entries (1 files):
- jcm-3855432-supplementary.pdf
